# Supplementary material for: PWN: enhanced random walk on a warped network for disease target prioritization
Source: BMC Bioinformatics. 2023 Mar 21;24:105. doi: 10.1186/s12859-023-05227-x (PMC10031933; doi:10.1186/s12859-023-05227-x)
Supplement: Supplementary file 3 — Additional file 3. Summary statistics for the primary/secondary PPIs. [file 12859_2023_5227_MOESM3_ESM.xlsx]

## Sheet: Abbrev.
E	experimental
P	predicted
EV	experimentally verified
Table 1. Abbreviations in the Additional File 2.

## Sheet: Primary PPIs
Database	Type	# of edges	# of nodes	Avg. degree
BioGRID	E	1057434	19348	55
IntAct	E	657088	22602	29
MINT	E	70385	9365	8
HuRI	E	64006	9094	7
Table 2. Summary statistics for the primary PPIs.

## Sheet: Secondary PPIs
Database	Type	# of edges	# of EV edges	% of EV edges	# of nodes	Avg. degree	# of EV nodes	Avg. EV degree
STRING	E&P	1938498	705136	41	19385	100	17208	41
IID	E&P	1209535	560628	46.3	18397	66	16782	33.4
HIPPIE	E	783183	783183	100	16865	46	16865	46
APID	E	667805	667805	100	35358	19	35358	19
Mentha	E	662665	662665	100	65989	10	65989	10
HitPredict	E	541395	541395	100	21240	25	21240	25
Table 3. Summary statistics for the secondary PPIs.
